# Supplementary material for: Genome-wide identification and expression analysis of GRAS gene family in Eucalyptus grandis
Source: BMC Plant Biol. 2024 Jun 18;24:573. doi: 10.1186/s12870-024-05288-x (PMC11184746; doi:10.1186/s12870-024-05288-x)
Supplement: Supplementary file 1 — Supplementary Material 1 [file 12870_2024_5288_MOESM1_ESM.xlsx]

## Sheet: Table S1
Table S1. The prediction of subcellular localization.
Gene	Nuclear	chloroplast	Cytoskeletal	Cytoplasmic	Golgi apparatus	plasmids	Mitochondrial	Vacuolar	peroxisomes	Endoplasmic reticulum	Extracellular
EgrGRAS1	9	2	1	2
EgrGRAS2	1			11		1	1
EgrGRAS3	6	7		1
EgrGRAS4	4.5	5		2	1				4
EgrGRAS5	2	9		3
EgrGRAS6		9		2.5			3.5				1
EgrGRAS7	6	6		1		1
EgrGRAS8	1	4		8		1
EgrGRAS9		12				1	1
EgrGRAS10	5	3		4			2
EgrGRAS11	11	1		1					1
EgrGRAS12	7	3		2	1		1
EgrGRAS13	14
EgrGRAS14	11			2				1
EgrGRAS15	9			3				2
EgrGRAS16	10			3				1
EgrGRAS17	12			1				1
EgrGRAS18	4			2.5	1	3.5		2	2	3
EgrGRAS19	3			9			1	1
EgrGRAS20	9		1	3		1
EgrGRAS21	10	1		3
EgrGRAS22	10	1		3
EgrGRAS23	13		1
EgrGRAS24	12		2
EgrGRAS25	5	5	1	2.5			2.5
EgrGRAS26	11	1	2
EgrGRAS27	11	1						1		1
EgrGRAS28	13							1
EgrGRAS29	8	1		4				1
EgrGRAS30	6	3		1			1		3
EgrGRAS31	3	8		1			2
EgrGRAS32	5	3	1					1		2	2
EgrGRAS33	7			7
EgrGRAS34	6	5		1		1				1
EgrGRAS35	11			1				1			1
EgrGRAS36	7	1		5				1
EgrGRAS37	10	1	1			1	1
EgrGRAS38	7	2		3	1			1
EgrGRAS39	9	1	2	2
EgrGRAS40		4		9		1
EgrGRAS41	3.5	3	2	7.5	1.5	1.5
EgrGRAS42	12			1				1
EgrGRAS43	11	2						1
EgrGRAS44	6	1		6				1
EgrGRAS45	7	2		4				1
EgrGRAS46	7			6				1
EgrGRAS47	2	6	1	3			2
EgrGRAS48	6	1		6						1
EgrGRAS49	6			6		1	1
EgrGRAS50	1	4.5		1			7.5
EgrGRAS51	6	5								2	1
EgrGRAS52	7	2		5
EgrGRAS53	5			9
EgrGRAS54	5	1		8
EgrGRAS55	6		1	4			1	1	1
EgrGRAS56	5	7								1	1
EgrGRAS57		11					3
EgrGRAS58	11			2			1
EgrGRAS59	6	3	1.5	2	1	1.5
EgrGRAS60	5	1		6	1	1
EgrGRAS61	6			6				2
EgrGRAS62	3	4				2	1	2		1	1
EgrGRAS63	4	4	1	3						2
EgrGRAS64	7	2		3						2
EgrGRAS65	10	1	1			1	1
EgrGRAS66	11	1				1	1
EgrGRAS67	1	10					3
EgrGRAS68	8			5		1
EgrGRAS69	9		2	2		1
EgrGRAS70		10		1		3
EgrGRAS71	8	2	1	3
EgrGRAS72	7	1	2	3							1
EgrGRAS73	6		3	5
EgrGRAS74	6		1	5		1		1
EgrGRAS75	6	1	1	6
EgrGRAS76	4	1		9
EgrGRAS77	2	1	1	9		1
EgrGRAS78	3	1	1	8		1
EgrGRAS79	8		1	3		2
EgrGRAS80	4	3	1	6
EgrGRAS81	5	1	1	6						1
EgrGRAS82	9			3		2

## Sheet: Table S2
Table S2. Details of GRAS genes from Arabidopsis, rice, and Soybean.
Name	Gene ID	Name	Gene ID	Name	Gene ID
AtGRAS1	AT2G29060	GmGRAS1	GmISU01.03G028000	OsGRAS1	LOC_Os10g40390
AtGRAS2	AT2G01570	GmGRAS2	GmISU01.07G228700	OsGRAS2	LOC_Os10g22430
AtGRAS3	AT2G37650	GmGRAS3	GmISU01.12G016500	OsGRAS3	LOC_Os04g37440
AtGRAS4	AT2G29065	GmGRAS4	GmISU01.12G020800	OsGRAS4	LOC_Os04g49110
AtGRAS5	AT2G04890	GmGRAS5	GmISU01.12G181400	OsGRAS5	LOC_Os04g35250
AtGRAS6	AT2G45160	GmGRAS6	GmISU01.12G116300	OsGRAS6	LOC_Os04g50060
AtGRAS7	AT4G08250	GmGRAS7	GmISU01.14G131200	OsGRAS7	LOC_Os04g46860
AtGRAS8	AT4G36710	GmGRAS8	GmISU01.14G015400	OsGRAS8	LOC_Os07g39470
AtGRAS9	AT4G00150	GmGRAS9	GmISU01.14G006900	OsGRAS9	LOC_Os07g38030
AtGRAS10	AT4G37650	GmGRAS10	GmISU01.08G136200	OsGRAS10	LOC_Os07g39820
AtGRAS11	AT4G17230	GmGRAS11	GmISU01.08G087800	OsGRAS11	LOC_Os07g36170
AtGRAS12	AT1G55580	GmGRAS12	GmISU01.08G290600	OsGRAS12	LOC_Os07g40020
AtGRAS13	AT1G07520	GmGRAS13	GmISU01.10G035200	OsGRAS13	LOC_Os01g62460
AtGRAS14	AT1G50600	GmGRAS14	GmISU01.10G155500	OsGRAS14	LOC_Os01g67650
AtGRAS15	AT1G63100	GmGRAS15	GmISU01.02G264500	OsGRAS15	LOC_Os01g71970
AtGRAS16	AT1G14920	GmGRAS16	GmISU01.02G053100	OsGRAS16	LOC_Os01g65900
AtGRAS17	AT1G66350	GmGRAS17	GmISU01.02G256400	OsGRAS17	LOC_Os01g45860
AtGRAS18	AT1G07530	GmGRAS18	GmISU01.01G103700	OsGRAS18	LOC_Os01g67670
AtGRAS19	AT1G50420	GmGRAS19	GmISU01.01G064500	OsGRAS19	LOC_Os03g09280
AtGRAS20	AT1G21450	GmGRAS20	GmISU01.01G139300	OsGRAS20	LOC_Os03g29480
AtGRAS21	AT3G46600	GmGRAS21	GmISU01.05G044900	OsGRAS21	LOC_Os03g51330
AtGRAS22	AT3G49950	GmGRAS22	GmISU01.05G115300	OsGRAS22	LOC_Os03g40080
AtGRAS23	AT3G50650	GmGRAS23	GmISU01.04G207900	OsGRAS23	LOC_Os03g49990
AtGRAS24	AT3G13840	GmGRAS24	GmISU01.04G199200	OsGRAS24	LOC_Os03g31880
AtGRAS25	AT3G54220	GmGRAS25	GmISU01.04G122100	OsGRAS25	LOC_Os03g37900
AtGRAS26	AT3G03450	GmGRAS26	GmISU01.16G114800	OsGRAS26	LOC_Os03g48450
AtGRAS27	AT3G60630	GmGRAS27	GmISU01.16G048200	OsGRAS27	LOC_Os03g15680
AtGRAS28	AT5G52510	GmGRAS28	GmISU01.17G120800	OsGRAS28	LOC_Os02g10360
AtGRAS29	AT5G48150	GmGRAS29	GmISU01.17G006400	OsGRAS29	LOC_Os02g44360
AtGRAS30	AT5G66770	GmGRAS30	GmISU01.20G160900	OsGRAS30	LOC_Os02g44370
AtGRAS31	AT5G17490	GmGRAS31	GmISU01.06G101300	OsGRAS31	LOC_Os02g45760
AtGRAS32	AT5G67411	GmGRAS32	GmISU01.06G223600	OsGRAS32	LOC_Os06g40780
AtGRAS33	AT5G41920	GmGRAS33	GmISU01.06G110600	OsGRAS33	LOC_Os06g10900
AtGRAS34	AT5G59450	GmGRAS34	GmISU01.06G190200	OsGRAS34	LOC_Os06g01620
		GmGRAS35	GmISU01.11G139700	OsGRAS35	LOC_Os06g03710
		GmGRAS36	GmISU01.11G059300	OsGRAS36	LOC_Os12g06540
		GmGRAS37	GmISU01.11G084300	OsGRAS37	LOC_Os12g38490
		GmGRAS38	GmISU01.11G196800	OsGRAS38	LOC_Os12g04370
		GmGRAS39	GmISU01.11G088500	OsGRAS39	LOC_Os12g04380
		GmGRAS40	GmISU01.09G225000	OsGRAS40	LOC_Os12g04200
		GmGRAS41	GmISU01.09G010900	OsGRAS41	LOC_Os12g02870
		GmGRAS42	GmISU01.19G071800	OsGRAS42	LOC_Os05g40710
		GmGRAS43	GmISU01.13G018800	OsGRAS43	LOC_Os05g49930
		GmGRAS44	GmISU01.13G247800	OsGRAS44	LOC_Os05g31420
		GmGRAS45	GmISU01.13G056000	OsGRAS45	LOC_Os05g42130
		GmGRAS46	GmISU01.15G107700	OsGRAS46	LOC_Os05g40130
		GmGRAS47	GmISU01.15G131000	OsGRAS47	LOC_Os05g31380
		GmGRAS48	GmISU01.18G037600	OsGRAS48	LOC_Os11g47910
		GmGRAS49	GmISU01.18G072100	OsGRAS49	LOC_Os11g47900
		GmGRAS50	GmISU01.18G167600	OsGRAS50	LOC_Os11g47890
				OsGRAS51	LOC_Os11g11600
				OsGRAS52	LOC_Os11g06180
				OsGRAS53	LOC_Os11g31100
				OsGRAS54	LOC_Os11g47870
				OsGRAS55	LOC_Os11g04590
				OsGRAS56	LOC_Os11g03110
				OsGRAS57	LOC_Os11g04570
				OsGRAS58	LOC_Os11g04400
				OsGRAS59	LOC_Os11g47920

## Sheet: Table S3
Table S3. Detailed information for the 20 motifs in the GRAS proteins of E. grandis.
Motif	Length	Best possible match
1	25	FGREIMNVIACEGSERVERPETYKQ
2	22	RLHIIDFGILYGFQWPTLIQAL
3	21	SPFGDGSQRLAHYFAEGLEAR
4	29	NGSHNAPFFVTRFREALFHYSALFDSLDA
5	21	TGRRLAKYAESFNVPFEFNAI
6	26	LDEDGNWLLLGWKGRIJYASSCWKPA
7	21	ACPFLKFSHFFANQAILEAAE
8	21	LKIRPDEALAVNCMFRLHNLL
9	21	PRDSVLNLIRSLSPKVFVLVE
10	21	GPPKLRITGIDLPQPGFRPAE
11	21	WQVRLMRAGFKQVPLSQEVMK
12	21	LLILCAQAVSSNDFRSANELL
13	34	EDTDFSDPVLKYISQMLMEEDMEEKPCMFQDSLA
14	16	QFKKGLEEASKFLPNN
15	15	TLPRDSQERLLIEKE
16	15	RKTSAADILKAYHLY
17	15	AEKSLYEALGKKYPP
18	15	EEGRSNKQTAVYTES
19	50	QLGINPEDSKPPSETKKGTPRTRINEEINMRRSSDGFKGLKNHERDEDAF
20	15	LARNKMKSWYHKDFV

## Sheet: Table S4
Table S4. Tandem duplication events in 82 EgrGRAS genes
Cluster number	Gene ID	Chromosome	Start site	End site
1	EgrGRAS1	1	6873715	6875415
	EgrGRAS2	1	6866274	6868071
2	EgrGRAS14	2	42203604	42205961
	EgrGRAS15	2	42240952	42242931
	EgrGRAS16	2	42275526	42278050
3	EgrGRAS19	2	42327077	42328672
	EgrGRAS20	2	42360210	42362353
	EgrGRAS21	2	42371028	42373162
	EgrGRAS22	2	42381654	42384177
4	EgrGRAS43	7	50588034	50591238
	EgrGRAS44	7	50603408	50606039
	EgrGRAS45	7	50618667	50621226
5	EgrGRAS47	8	11745518	11746885
	EgrGRAS48	8	11750284	11751981
6	EgrGRAS59	10	14097193	14099907
	EgrGRAS60	10	14050253	14053115
7	EgrGRAS62	10	25661643	25665560
	EgrGRAS63	10	25671693	25674698
	EgrGRAS64	10	25701545	25703953
	EgrGRAS65	10	25720925	25724209
8	EgrGRAS72	11	37078231	37079688
	EgrGRAS73	11	37083390	37084951
9	EgrGRAS74	11	39073889	39075865
	EgrGRAS76	11	39134339	39140174

## Sheet: Table S5
Table S5. Ka/Ks ratios of homologous gene pairs.
Gene ID_1	Gene ID_2	Ka	Ks	Ka/Ks	Note
Seq_1	Seq_2	Ka	Ks	Ka_Ks	Note
EgrGRAS11	EgrGRAS13	0.386287	NaN	NaN	High Sequence Divergence Value (pS>=0.75)
EgrGRAS10	EgrGRAS39	0.271739	NaN	NaN	High Sequence Divergence Value (pS>=0.75)
EgrGRAS11	EgrGRAS43	0.339963	3.77335	0.090096
EgrGRAS11	EgrGRAS74	0.337027	NaN	NaN	High Sequence Divergence Value (pS>=0.75)
EgrGRAS3	EgrGRAS72	0.484289	1.98999	0.243362
EgrGRAS9	EgrGRAS68	0.407874	0.756219	0.53936
EgrGRAS13	EgrGRAS43	0.411805	2.147	0.191805
EgrGRAS18	EgrGRAS61	0.463595	2.06797	0.224179
EgrGRAS23	EgrGRAS62	0.408218	2.60451	0.156735
EgrGRAS30	EgrGRAS34	0.272835	2.06671	0.132014
EgrGRAS43	EgrGRAS64	0.489127	2.16792	0.225621
EgrGRAS44	EgrGRAS63	0.435136	NaN	NaN	High Sequence Divergence Value (pS>=0.75)
EgrGRAS47	EgrGRAS52	0.440539	NaN	NaN	High Sequence Divergence Value (pS>=0.75)
EgrGRAS51	EgrGRAS56	0.320953	1.79163	0.17914
EgrGRAS1	EgrGRAS2	0.115334	0.320899	0.35941
EgrGRAS47	EgrGRAS48	0.067705	0.237635	0.284912
EgrGRAS62	EgrGRAS65	0.088614	0.127011	0.697692
EgrGRAS62	EgrGRAS64	0.05265	0.093249	0.564623
EgrGRAS62	EgrGRAS63	0.031562	0.071605	0.440788
EgrGRAS63	EgrGRAS65	0.084517	0.100061	0.844649
EgrGRAS63	EgrGRAS64	0.05453	0.076191	0.715699
EgrGRAS64	EgrGRAS65	0.104539	0.133729	0.781725
EgrGRAS14	EgrGRAS16	0.108821	0.304914	0.356889
EgrGRAS14	EgrGRAS15	0.041564	0.114344	0.363497
EgrGRAS15	EgrGRAS16	0.109061	0.302857	0.360106
EgrGRAS19	EgrGRAS22	0.075798	0.209121	0.362461
EgrGRAS19	EgrGRAS21	0.079993	0.194692	0.410871
EgrGRAS20	EgrGRAS19	0.073252	0.208529	0.351281
EgrGRAS20	EgrGRAS22	0.039679	0.041723	0.951014
EgrGRAS74	EgrGRAS76	0.040577	0.124922	0.324819
EgrGRAS59	EgrGRAS60	0.106874	0.373396	0.286222
EgrGRAS43	EgrGRAS45	0.070356	0.11482	0.612748
EgrGRAS43	EgrGRAS44	0.047726	0.110481	0.431984
EgrGRAS44	EgrGRAS45	0.069136	0.110364	0.626436
EgrGRAS72	EgrGRAS73	0.106987	0.33015	0.324056
EgrGRAS33	EgrGRAS32	0.127947	0.63041	0.202958

## Sheet: Table S6
Table S6. List of primer sequences used for qRT-PCR analysis of the GRAS genes from E. grandis.
No.	Name	Orientation	Primer Sequence (5'->3')
1	EgrGRAS36	F	GGTGTGGATTCCGCCGTTAGG
		R	TCGCTTGGTTCGCCGTCAG
2	EgrGRAS58	F	TCTTCCGCTTCCGCTTCCG
		R	CGCTCCGACGCCGATTCC
3	EgrGRAS39	F	GCACAAGACCATCTGAATGACCTC
		R	TCCATCAATGTCTCCGTCTCCTG
4	EgrGRAS34	F	ATCCAACACCAACACATCCTCATTC
		R	TCCGCTGCTTGTCGTTCCTC
5	EgrGRAS59	F	GTACTGCTGGACATGCTGAATCTC
		R	TCGTTTCTTCACTGTTGCCCTTG
6	EgrGRAS15	F	GAAGGGAAACGAGAGCACATTGG
		R	CACGAGCGGTCTTGAAGTCATTAG
7	EgrGRAS13	F	GCACAGAGACGCCATCCTATTC
		R	GCACGCTTGGACGAAGACC
8	EgrGRAS31	F	TAAGAGCGTTTGAAGGGAAAGACAG
		R	GCTAGGAGGATTGGACCGAGAG
9	EgrGRAS29	F	TCGTCCCTGCTTTCTGTAAATGC
		R	GTCTTGCTCTGTCACTACCATAACC
10	EgrGRAS51	F	CCACCACCAACAACAACAACAAC
		R	GCAGGCAGAGCAAGATTACTACC
11	EgrGRAS56	F	CGCACGCAGATTCAGCCATC
		R	CCTTGCCATTCTCCATGCTATCG
12	EgrGRAS9	F	CTCAGGCGGGTCGGGTTC
		R	AACAGCGAGAGGTCCTTCCAG
13	EgrGRAS68	F	CGGCGACCACCTCCTGAAC
		R	CCATCCTCTTCCTCATCCTGTTACC
14	EgrGRAS54	F	GCCTAGCAAGTGCCTCTCAATG
		R	GCCTCACAGAAGAACTCCACAAAG
15	EgrGRAS52	F	CAAGTCTGTTGTGGTAGGAGATGTG
		R	GGTTGCGGTATCAAGGTCCATAAG
16	EgrGRAS33	F	TTAACCACAACCAGGCACAGTTC
		R	GCGGCAACAGCAGGTGATG
17	EgrGRAS50	F	TGGACGAGGATGCGGACTTC
		R	CACTGCCTCTGGTTGCTTCC
18	EgrGRAS55	F	CAATCCTCCGATCAGTCCTTCAAC
		R	GGCATTCTTCGTCCGCTTCTG
